# Supplementary material for: SNP Genotyping Characterizes the Genome Composition of the New Baisary Fat-Tailed Sheep Breed
Source: Animals (Basel). 2022 Jun 6;12(11):1468. doi: 10.3390/ani12111468 (PMC9179407; doi:10.3390/ani12111468)
Supplement: Supplementary file 1 [file animals-12-01468-s001.zip]

Archive with 1 entries (1 files):
- animals-1614384-supplementary.pdf
